# Supplementary material for: Overcoming MDR by Associating Doxorubicin and pH-Sensitive PLGA Nanoparticles Containing a Novel Organoselenium Compound—An In Vitro Study
Source: Pharmaceutics. 2021 Dec 29;14(1):80. doi: 10.3390/pharmaceutics14010080 (PMC8779681; doi:10.3390/pharmaceutics14010080)
Supplement: Supplementary file 1 [file pharmaceutics-14-00080-s001.zip]

Archive with 1 entries (1 files):
- pharmaceutics-1491005-supplementary.pdf
